# Supplementary material for: Exposing the grey seal as a major predator of harbour porpoises
Source: Proc Biol Sci. 2015 Jan 7;282(1798):20142429. doi: 10.1098/rspb.2014.2429 (PMC4262184; doi:10.1098/rspb.2014.2429)
Supplement: Basedata S3. [file rspb20142429supp3.xls]

## Sheet: Database
Idcode	Month stranded	Year stranded	NCC	Blubber defect	Tailstock mark	Head mark	Flipper mark	Scratches	Stomach contents	macroscopic haemorrhages present	microscopic haemorrhages present	Carcass frozen prior to autopsy	Age	Gender	Conclusion grey seal victim
TX001	3	2006	5	No	No	No	No	Yes							Escape
TX002	7	2006		No	No	No	No	No					N	M	Probably not
TX003	1	2005		No	Unilat	No	No	No							Escape
TX004	3	2006		No	No	No	No	No					A	F	Probably not
TX005	3	2003		Yes	Unilat	Yes	Unknown	Yes	(digested) fish	Unknown	Unknown	Yes	J	M	Probably yes
TX006	8	2006		Yes	No	Unknown	No	Unknown							Unknown
TX007	3	2006		Yes	Yes	Yes	No	Yes	Empty	Unknown	Unknown	Yes	J	F	Probably yes
TX008	6	2006		Unknown	Unknown	Unknown	Unknown	Unknown							Unknown
TX009	7	2006		No	No	No	No	No					N	F	Probably not
TX010	3	2006		No	No	No	No	Unknown					J	M	Probably not
TX011	5	2006		Yes	No	No	No	No					J	M	Probably not
TX012	10	2005	4	No	No	No	No	Unknown					J	F	Probably not
TX013	9	2006	4	No	No	No	No	No					J	M	Probably not
TX014	3	2006		No	No	Unknown	No	Unknown					J	M	Probably not
TX015	8	2006		No	No	Unknown	No	No					N	F	Probably not
TX016	3	2006		No	No	No	No	No					A	M	Probably not
TX017	7	2006		No	No	Unknown	No	Unknown					J	M	Probably not
TX018	9	2006		No	No	No	No	No					J	M	Probably not
TX019	7	2006		No	No	No	No	No					J	M	Probably not
TX020	7	2006		No	Unknown	Unknown	Unknown	Unknown					N	F	Probably not
TX021	3	2006		No	No	No	No	Unknown					J	F	Probably not
TX022	4	2006		No	No	No	No	Unknown					J	M	Probably not
TX023	8	2006		No	No	No	No	No					J	M	Probably not
TX024	4	2006		Yes	Unknown	Unknown	No	Unknown							Unknown
TX025	3	2006		No	No	No	No	No					J	F	Probably not
TX026	6	2006		No	Yes	Yes	No	No							Escape
TX027	3	2003	1	Yes	Yes	No	No	No		Unknown	Unknown	Yes	J	M	Probably yes
TX028	3	2006		No	No	No	No	No					J	M	Probably not
TX029	8	2006		No	No	No	No	Unknown					J	F	Probably not
TX030	4	2006	1	No	No	No	Unknown	No					J	F	Probably not
TX031	8	2006		No	No	No	No	Unknown					J	F	Probably not
TX032	8	2006		Unknown	Unknown	Unknown	Unknown	Unknown							Unknown
TX033	3	2006	1	No	No	No	No	No					J	M	Probably not
TX034	4	2006		No	Unknown	Unknown	Unknown	Unknown					J	M	Probably not
TX035	8	2006		Yes	No	Unknown	Unknown	Unknown							Unknown
TX036	8	2006		Yes	No	Unknown	Unknown	Unknown							Unknown
TX037	2	2006		No	No	Unknown	Unknown	Unknown					A	F	Probably not
TX038	4	2006		Yes	Unknown	Unknown	Unknown	Unknown							Unknown
TX039	3	2006	1	No	No	No	No	No					A	M	Probably not
TX040	3	2006		Yes	Yes	Yes	Yes	Yes	Empty	Unknown	Unknown	Yes	J	M	Probably yes
TX041	3	2006		No	Unknown	Unknown	No	Yes							Escape
TX042	8	2006		No	Unknown	Unknown	No	Unknown					J	F	Probably not
TX043			1	Yes	No	Yes	Yes	Yes	(digested) fish	Unknown	Unknown	Yes	J	M	Probably yes
TX044	3	2006	2	No	No	Yes	No	No							Escape
TX045	4	2006		No	No	Unknown	Unknown	No					J	F	Probably not
TX046	3	2006	1	Yes	Yes	Yes	No	No	(digested) fish	Unknown	Unknown	Yes	J	M	Probably yes
TX047	8	2006		No	No	Unknown	Unknown	Unknown					J	M	Probably not
TX048	8	2006		Yes	No	Unknown	Unknown	Unknown							Unknown
TX049	8	2006	4	No	No	No	Unknown	Unknown					A	F	Probably not
TX050	8	2006		Yes	Unknown	Unknown	Unknown	Unknown							Unknown
TX051	2	2006	1	No	No	No	No	No					A	M	Probably not
TX052	5	2006	3	No	No	No	No	No					A	M	Probably not
TX053	3	2006	1	No	No	No	No	No					A	M	Probably not
TX054	8	2006		Yes	Unknown	Unknown	Unknown	Unknown							Unknown
TX055	4	2006		No	No	No	No	No					J	M	Probably not
TX056	4	2006		No	No	Unknown	No	No					J	M	Probably not
TX057	4	2006		Unknown	Unknown	Unknown	Unknown	Unknown							Unknown
TX058	3	2006	4	No	No	No	No	No					J	M	Probably not
TX059	4	2006		No	Yes	Yes	Yes	Yes							Escape
TX060	6	2006		Yes	Unknown	Unknown	Unknown	Unknown							Unknown
TX061	6	2006		No	No	No	No	No					J	M	Probably not
TX062	6	2006		Yes	Unknown	Unknown	Unknown	Unknown							Unknown
TX063	9	2006		No	Unknown	Unknown	Unknown	Unknown					J	F	Probably not
TX064	2	2006		Yes	Yes	No	No	Yes	(digested) fish	Unknown	Unknown	Yes	A	F	Probably yes
UT001	9	2007		No	No	No	No	Unknown					A	M	Probably not
UT002	9	2007		No	Yes	No	No	No							Escape
UT003	9	2007	6	No	No	No	No	No					J	F	Probably not
UT004	6	2007		No	No	No	No	No					N	M	Probably not
UT005	4	2007		Yes	Unknown	Unknown	Unknown	Unknown							Unknown
UT006	4	2007		No	No	No	No	Unknown					J	F	Probably not
UT007	4	2007		Yes	Unknown	Unknown	Unknown	Unknown							Unknown
UT008	3	2007	1	Yes	Yes	No	Yes	Unknown	(digested) fish	Unknown	Unknown	Yes	J		Probably yes
UT009	8	2007		No	No	No	No	No					J	F	Probably not
UT010	2	2007		Yes	Unknown	No	No	No					J	M	Probably not
UT011	4	2007		Yes	Unknown	Unknown	Unknown	Unknown							Unknown
UT012	7	2007		Yes	No	Unknown	Unknown	Unknown							Unknown
UT013	4	2007		Yes	Unknown	Unknown	Unknown	Unknown							Unknown
UT014	11	2007		Yes	Unknown	Unknown	Unknown	Unknown							Unknown
UT015	1	2007		No	No	Unknown	No	No					A	F	Probably not
UT016	11	2006	3	No	No	No	No	No					A	M	Probably not
UT017	11	2007		No	No	No	Yes	No							Escape
UT018	4	2007		No	Yes	No	No	No							Escape
UT019	7	2007		Yes	No	Yes	No	No	Empty	Unknown	Unknown	Yes	J	F	Probably yes
UT020	8	2007	2	No	No	No	Unknown	No						M	Probably not
UT021	2	2007		Yes	No	No	Unknown	No					A	M	Probably not
UT022	4	2007	6	No	No	No	No	No					A	F	Probably not
UT023	9	2006		No	No	No	No	No					A	M	Probably not
UT024	8	2007		No	No	No	No	No					J	M	Probably not
UT025	9	2007		No	No	Unknown	Unknown	Unknown					J	M	Probably not
UT026	5	2007		Yes	No	Unknown	Unknown	Unknown							Unknown
UT027	5	2007		Yes	No	Unknown	Unknown	Unknown							Unknown
UT028	7	2007		No	No	No	No	Unknown					J	M	Probably not
UT029	7	2007		No	No	Unknown	Unknown	Unknown					J	M	Probably not
UT030	7	2007		Yes	Unknown	Unknown	Unknown	Unknown							Unknown
UT031	7	2007		Yes	No	Unknown	No	Unknown							Unknown
UT032	7	2007		No	Unknown	Unknown	Unknown	Unknown					J	M	Probably not
UT033	9	2007		No	Unknown	Unknown	Unknown	Unknown					A	F	Probably not
UT034	11	2007		Yes	Unknown	Unknown	Unknown	Unknown							Unknown
UT035	2	2007	1	Yes	No	Yes	No	Yes	(digested) fish	Unknown	Unknown	Yes	J	F	Probably yes
UT036	7	2007		No	No	No	No	No					J	F	Probably not
UT037	3	2007		Yes	Yes	Yes	Yes	Unknown	(digested) fish	Unknown	Unknown	Yes	J		Probably yes
UT038	4	2007	1	Yes	Yes	No	Unknown	Yes	(digested) fish	Unknown	Unknown	Yes	J		Probably yes
UT039	3	2007		No	No	No	No	No					J	F	Probably not
UT040	7	2007		No	Yes	Yes	Unknown	Yes							Escape
UT041	10	2007	5	No	No	Unknown	Unknown	Unknown					A	F	Probably not
UT042	2	2007		No	No	No	No	No					A	M	Probably not
UT044	10	2007	1	No	No	Yes	Yes	Yes							Escape
UT045	3	2007		Yes	No	Unknown	Unknown	Unknown							Unknown
UT046	3	2007		No	No	No	No	Rake					J	F	Probably not
UT047	3	2007		Yes	No	Unknown	Unknown	Yes							Maybe
UT048	9	2007		No	No	No	Unknown	Unknown					A	F	Probably not
UT049	4	2007		Yes	Unknown	Unknown	Unknown	Unknown							Unknown
UT050	3	2007		No	No	No	No	No					J	F	Probably not
UT051	1	2007		Yes	Unknown	Unknown	Unknown	Unknown							Unknown
UT052	12	2006		Yes	Unknown	Unknown	Unknown	Unknown							Unknown
UT053	9	2007		No	No	No	Unknown	Rake					A	F	Probably not
UT054	7	2007		No	No	No	No	No					N	M	Probably not
UT055	3	2007		No	No	No	No	No					J	F	Probably not
UT056	3	2007		Yes	Unknown	Yes	Unknown	Unknown	Unknown	Unknown	Unknown	Yes	J		Probably yes
UT057	11	2007	6	No	No	No	No	No					J	M	Probably not
UT058	5	2007		No	Unknown	Unknown	Unknown	Unknown					A	F	Probably not
UT101	11	2008	6	Yes	No	No	No	No					J	F	Probably not
UT102	11	2008		Yes	No	No	No	No					A	F	Probably not
UT103	11	2008		Yes	No	No	No	No					J	F	Probably not
UT104	11	2008		Yes	No	Yes	No	Yes	Empty	Unknown	Unknown	Yes	J	F	Probably yes
UT105	10	2008		No	No	No	No	No					A	M	Probably not
UT106	12	2006		Yes	Unknown	Unknown	Unknown	Unknown							Unknown
UT107	2	2008		Yes	Unknown	No	No	Unknown							Unknown
UT108	11	2008		No	No	No	No	No					J	F	Probably not
UT109	10	2008		No	No	No	No	No					J	M	Probably not
UT110	8	2008		No	No	No	No	Unknown					J	M	Probably not
UT111	3	2008		Yes	No	No	No	No					J	F	Probably not
UT113	2	2008	3	No	No	No	No	No					J	F	Probably not
UT114	3	2008		No	No	No	No	No					J	M	Probably not
UT115	6	2008		No	No	No	No	No					A	M	Probably not
UT116	8	2008		No	Unknown	No	No	No					J	F	Probably not
UT117	8	2008		No	No	No	No	No					N	F	Probably not
UT118	10	2008		No	No	No	No	Unknown					J	M	Probably not
UT119	6	2008		No	No	No	No	No					J	M	Probably not
UT120	2	2008		No	No	No	No	Unknown					J	M	Probably not
UT121	2	2008		No	Yes	Yes	No	Yes							Escape
UT122	10	2008	2	Yes	Yes	Yes	No	Yes	Empty	Unknown	Unknown	Yes	J	F	Probably yes
UT123	3	2008		No	No	No	No	No					A	M	Probably not
UT124	11	2008	3	No	No	No	No	No					J	M	Probably not
UT125	8	2008		No	Yes	Yes	Yes	Yes							Escape
UT126	6	2008	3	No	No	Yes	No	No							Escape
UT127	8	2008		No	Unknown	Unknown	Unknown	Unknown					J	M	Probably not
UT128	7	2008		Yes	No	Yes	Yes	Yes	(digested) fish	Unknown	Unknown	Yes	J	F	Probably yes
UT129	3	2008		Yes	No	No	No	No					J	F	Probably not
UT130	3	2008		Yes	Yes	Yes	Yes	Yes	Empty	Unknown	Unknown	Yes	J	M	Probably yes
UT131	3	2008		Yes	No	Yes	No	Unknown	(digested) fish	Unknown	Unknown	Yes	J		Probably yes
UT132	8	2008		No	Unknown	Unknown	Unknown	Unknown					J	M	Probably not
UT133	8	2008		No	No	No	No	No					A	M	Probably not
UT134	12	2008		No	Unknown	Unknown	No	No					J	F	Probably not
UT135	3	2008		No	No	No	No	No					J	F	Probably not
UT136	3	2008	5	Yes	Unknown	No	No	No					J	F	Probably not
UT137	9	2008		Yes	No	Unknown	No	Unknown							Unknown
UT138	3	2008		No	No	No	No	No					A	M	Probably not
UT139	9	2008		No	No	Unknown	Unknown	Unknown					J	F	Probably not
UT140	10	2008		Yes	Unknown	Unknown	Unknown	Unknown							Unknown
UT141	10	2008		Yes	No	Unknown	Unknown	Unknown							Unknown
UT142	7	2008	6	No	No	No	No	Unknown					N	M	Probably not
UT143	2	2008		No	No	No	No	No					J	F	Probably not
UT144	6	2008		Yes	Unknown	Unknown	No	Unknown							Unknown
UT145	6	2008		Yes	No	Unknown	Unknown	Unknown							Unknown
UT146	6	2008	3	No	No	No	No	No					N	F	Probably not
UT147	10	2008		No	No	No	No	Unknown					J	M	Probably not
UT148	10	2008		No	No	Unknown	Unknown	Unknown					J	M	Probably not
UT149	4	2008		No	No	No	No	Unknown					A	F	Probably not
UT150	11	2008	5	No	No	No	No	No					J	M	Probably not
UT151	10	2008		No	Unknown	Unknown	Unknown	No					A	F	Probably not
UT152	6	2008		No	No	No	No	No					J	F	Probably not
UT153	2	2008		No	Unilat	No	No	No							Escape
UT154	7	2008		No	Unknown	Unknown	Unknown	Unknown					J	M	Probably not
UT155	7	2008		No	No	No	No	No					N	M	Probably not
UT156	7	2008		No	No	No	Unknown	Unknown					N	M	Probably not
UT157	7	2008		No	No	No	No	No					N	F	Probably not
UT158	7	2008		No	Unknown	Unknown	Unknown	Unknown					J	M	Probably not
UT159	8	2008		No	Yes	Yes	No	Yes							Escape
UT160	7	2008		No	Unknown	Unknown	Unknown	Unknown					J	M	Probably not
UT161	6	2008	5	No	No	No	No	No					N	F	Probably not
UT162	8	2008		Yes	Unknown	Unknown	Unknown	Unknown							Unknown
UT163	10	2008		No	No	Unknown	Unknown	Unknown					J	M	Probably not
UT164	7	2008		No	No	No	No	Unknown					J	M	Probably not
UT165	8	2008		Yes	Unknown	Unknown	Unknown	Unknown							Unknown
UT166	7	2008		No	Unknown	Unknown	Unknown	Unknown					N	F	Probably not
UT167	7	2008		Yes	Unknown	Unknown	Unknown	Unknown							Unknown
UT168	9	2008		No	Unknown	Unknown	Unknown	Unknown					J	F	Probably not
UT169	9	2008		Yes	No	No	No	Rake					A	F	Probably not
UT170	10	2008		Yes	No	Unknown	No	Unknown							Unknown
UT171	11	2008		No	No	No	No	No					A	M	Probably not
UT172	11	2008		No	No	No	No	No					A	F	Probably not
UT173	9	2008		No	No	No	No	No					J	F	Probably not
UT174	8	2008		No	No	No	Unknown	No					J	M	Probably not
UT175	7	2008		No	No	No	No	No					J	F	Probably not
UT176	11	2008		No	No	No	No	No					A	F	Probably not
UT177	8	2008		No	No	No	No	healed							Escape
UT178	10	2008		No	No	No	No	Unknown					J	F	Probably not
UT179	10	2008		No	No	No	No	No					A	F	Probably not
UT180	8	2008		No	No	No	No	No					J	F	Probably not
UT181	10	2008		No	No	No	No	No					J	F	Probably not
UT182	12	2008	2	Yes	Yes	Yes	Yes	Yes	Empty	Unknown	Not examined	Yes	J	M	Probably yes
UT183	12	2008	2	Yes	No	Unknown	Unknown	Unknown							Unknown
UT184	12	2008		Yes	Unknown	Unknown	Unknown	Unknown							Unknown
UT185	12	2008	2	Yes	Yes	Unknown	Unknown	Yes	Unknown	No	Not applicable	Yes	J	F	Probably yes
UT186	12	2008	1	Yes	Unknown	Yes	Yes	Yes	(digested) fish	Yes	Not examined	Yes	A	M	Probably yes
UT187	12	2008	4	No	No	No	No	Yes							Escape
UT188	12	2008	5	No	Unknown	Unknown	Unknown	Unknown					A	M	Probably not
UT189	12	2008		Yes	No	Unknown	No	No					J	M	Probably not
UT190	1	2009	1	Yes	No	Yes	Yes	Yes	(digested) fish	Unknown	Not applicable	Yes	J	M	Probably yes
UT191	2	2009		Yes	Unknown	Unknown	Unknown	Unknown							Unknown
UT192	2	2009		Yes	No	Unknown	Unknown	Unknown							Unknown
UT193	1	2009	3	Yes	Unknown	Yes	No	No	(digested) fish	Unknown	Not examined	Yes	J	F	Probably yes
UT194	2	2009	4	No	No	No	No	No					J	M	Probably not
UT195	12	2008	2	Yes	Yes	Yes	Yes	Yes	(digested) fish	Unknown	Not examined	Yes	J	M	Probably yes
UT196	1	2009	2	No	No	No	No	No					J	F	Probably not
UT197	2	2009	2	Yes	Yes	Yes	No	Yes	(digested) fish	Yes	No	Yes	J	F	Probably yes
UT198	1	2009	2	Yes	No	Yes	No	Yes	(digested) fish	Unknown	No	Yes	A	M	Probably yes
UT199	2	2009		Yes	Unknown	Unknown	Unknown	Unknown							Unknown
UT200	2	2009		Yes	Unknown	Unknown	Unknown	Unknown							Unknown
UT201	1	2009	5	Yes	No	Yes	Unknown	Yes	Empty	Unknown	Not applicable	Yes	A	M	Probably yes
UT202	1	2009	5	No	No	No	No	No					A	F	Probably not
UT203	2	2009	1	Yes	No	Yes	Yes	Yes	(digested) fish	Unknown	No	Yes	J	M	Probably yes
UT204	2	2009	2	Yes	Yes	Yes	Yes	Yes	(digested) fish	Unknown	Not applicable	Yes	J	M	Probably yes
UT205	2	2009	2	Yes	Yes	Yes	Yes	No	(digested) fish	No	Not applicable	Yes	J	M	Probably yes
UT206	2	2009	5	Yes	Unilat	No	No	No	Empty	No	No	Yes	J	M	Probably yes
UT207	2	2009	2	Yes	Yes	Yes	No	Yes	(digested) fish	No	Not examined	Yes	J	M	Probably yes
UT208	2	2009	1	Yes	Yes	No	No	Yes	(digested) fish	Yes	No	Yes	J	F	Probably yes
UT209	12	2008	3	Yes	No	No	No	No					J	M	Probably not
UT210	2	2009	1	No	Yes	Yes	Yes	Yes							Escape
UT211	2	2009	1	No	Unknown	Yes	Yes	Yes							Escape
UT212	2	2009	1	Yes	Yes	Yes	Yes	Yes	Empty	Yes	No	Yes	J	M	Probably yes
UT213	2	2009	1	No	Unknown	Yes	Yes	Yes							Escape
UT214	2	2009	1	Yes	No	No	No	No					J	M	Probably not
UT215	2	2009	2	Yes	Yes	Yes	Yes	Yes	Empty	Yes	Not applicable	Yes	J	M	Probably yes
UT216	2	2009	1	Yes	Yes	Yes	Yes	No	(digested) fish	Yes	Yes	Yes	J	M	Probably yes
UT219	2	2009	1	Yes	Yes	Yes	Yes	Unknown	Empty	No	No	Yes	J	M	Probably yes
UT220	3	2009	1	No	Yes	Yes	Yes	Yes							Escape
UT221	3	2009	1	Yes	No	Yes	Yes	Unknown	(digested) fish	No	Not applicable	Yes	J	M	Probably yes
UT222	3	2009		No	Unknown	Unknown	Unknown	Unknown					J	M	Probably not
UT223	3	2009	2	No	No	No	No	No					J	M	Probably not
UT224	2	2009	2	No	Yes	Yes	Yes	Unknown							Escape
UT225	3	2009	5	No	No	No	No	No					J	M	Probably not
UT226	2	2009		No	No	Unknown	Unknown	No					J	M	Probably not
UT227	3	2009	3	Yes	Unknown	Unknown	No	Unknown							Unknown
UT228	12	2008	2	No	No	No	no	No					J	F	Probably not
UT229	3	2009	1	No	No	Unknown	Unknown	No					J	M	Probably not
UT230	3	2009		Yes	Unknown	Unknown	Unknown	Unknown							Unknown
UT231	4	2009	2	No	No	No	No	No					J	F	Probably not
UT232	2	2009	3	No	No	No	No	No					J	F	Probably not
UT233	1	2009	3	Yes	Yes	No	No	No	Empty	Unknown	No	Yes	J	M	Probably yes
UT234	1	2009		No	No	Unknown	Unknown	Unknown					J	M	Probably not
UT235	2	2009	2	Yes	No	Yes	Unknown	Yes	Empty	No	Not applicable	Yes	J	M	Probably yes
UT236	4	2009	3	No	No	Unknown	Unknown	Unknown					A	F	Probably not
UT237	3	2009		Unknown	Unknown	Unknown	Unknown	Unknown							Unknown
UT238	5	2009	4	No	No	No	Unknown	No					J	M	Probably not
UT239	4	2009	2	No	No	No	No	No					A	M	Probably not
UT240	4	2009	5	No	Unknown	Unknown	Unknown	Unknown					J	M	Probably not
UT241	5	2009		Yes	Unknown	Unknown	Unknown	Unknown							Unknown
UT242	12	2008	5	Yes	No	No	No	No					J	F	Probably not
UT243	12	2008	2	No	No	No	No	No					J	F	Probably not
UT244	2	2009	3	No	No	No	No	No					J	M	Probably not
UT245	4	2009	4	No	No	No	No	No					J	M	Probably not
UT246	5	2009		Yes	Unknown	Unknown	Unknown	Unknown							Unknown
UT247	5	2009		Yes	Unknown	Unknown	Unknown	Unknown							Unknown
UT248	4	2009		Yes	Unknown	Unknown	Unknown	Unknown							Unknown
UT249	5	2009		No	Unknown	Unknown	Unknown	Unknown					J	M	Probably not
UT250	5	2009	4	No	No	Yes	Yes	No							Escape
UT251	5	2009		Yes	Unknown	Unknown	Unknown	Unknown							Unknown
UT252	8	2009	3	no	No	No	No	No					N	M	Probably not
UT253	7	2009		No	Unknown	No	No	No					N	F	Probably not
UT254	4	2009	2	Yes	No	No	Unknown	No					J	M	Probably not
UT255	8	2009	6	No	No	No	No	No					A	F	Probably not
UT256	7	2009	3	No	No	No	No	No					N	F	Probably not
UT257	8	2009	2	No	No	No	No	No					N	F	Probably not
UT258	7	2009	2	Yes	Unknown	Unknown	Unknown	Unknown							Unknown
UT259	7	2009		No	Unknown	Unknown	Unknown	Unknown					J	M	Probably not
UT260	7	2009		No	No	No	Unknown	Unknown					J	M	Probably not
UT261	6	2009	5	No	Unknown	Unknown	Unknown	Unknown					A	F	Probably not
UT262	7	2009		No	Unknown	No	No	Unknown					A	M	Probably not
UT263	7	2009	4	No	No	No	No	No					N	M	Probably not
UT264	7	2009		No	Unknown	Unknown	Unknown	Unknown					J	M	Probably not
UT265	7	2009		Yes	Unknown	Unknown	Unknown	Unknown							Unknown
UT266	7	2009	2	Yes	Unknown	Unknown	Unknown	Unknown							Unknown
UT267	7	2009	3	No	No	No	No	No					N	M	Probably not
UT268	9	2009	3	No	No	No	No	No					J	F	Probably not
UT269	7	2009	2	No	Unknown	Unknown	Unknown	Unknown					N	M	Probably not
UT270	6	2009	2	Yes	No	Unknown	Unknown	Unknown							Unknown
UT271	7	2009	5	No	No	No	No	Unknown					A	F	Probably not
UT272	9	2009	2	Yes	No	No	No	No					J	F	Probably not
UT273	9	2009		No	Unknown	Unknown	Unknown	Unknown					J	M	Probably not
UT274	7	2009	4	Yes	No	No	No	Unknown					J	F	Probably not
UT275	10	2009	2	No	No	No	No	No					A	F	Probably not
UT276	10	2009	5	No	No	No	No	No					J	F	Probably not
UT277	11	2009	4	No	No	No	No	No					A	M	Probably not
UT278	11	2009	3	No	No	No	No	No					J	F	Probably not
UT279	12	2009	4	Yes	No	No	No	No					J	F	Probably not
UT280	1	2010	3	Yes	No	Unknown	No	Yes							Maybe
UT281	1	2010	5	No	No	No	No	No					J	F	Probably not
UT282	2	2010	1	No	No	No	No	No					A	F	Probably not
UT283	2	2010		Yes	Unknown	Unknown	Unknown	Unknown							Unknown
UT284	9	2009	2	No	No	No	No	No					J	F	Probably not
UT285	2	2010	2	Yes	No	No	No	No					J	M	Probably not
UT286	2	2010	5	No	No	No	Unknown	No					J	F	Probably not
UT287	1	2010	1	Yes	No	Yes	Unknown	Unknown	(digested) fish	No	Not applicable	Yes	J	F	Probably yes
UT288	1	2010	1	Yes	No	Yes	Unknown	Unknown	Unknown	No	Not applicable	Yes	J	F	Probably yes
UT289	1	2010	1	Yes	Yes	Unknown	Yes	Unknown	(digested) fish	No	Not applicable	Yes	A	F	Probably yes
UT290	1	2010	4	No	No	No	No	No					A	F	Probably not
UT291	1	2010	2	Yes	Yes	Yes	No	No	(digested) fish	Unknown	Not examined	Yes	J	F	Probably yes
UT292	2	2010	1	Yes	No	No	No	No					J	M	Probably not
UT293	3	2010	2	No	No	No	No	No					A	M	Probably not
UT294	2	2010	2	No	No	No	No	No					J	F	Probably not
UT295	2	2010	2	Yes	No	Unknown	Unknown	No							Unknown
UT296	10	2009	5	No	No	No	No	No					N	M	Probably not
UT297	3	2010	2	Yes	No	No	No	No					A	M	Probably not
UT298	3	2010	2	Yes	No	No	No	No					A	M	Probably not
UT299	6	2009	3	No	No	No	No	No					N	M	Probably not
UT300	5	2009	4	No	No	No	No	No					J	M	Probably not
UT302	8	2009	6	Yes	Unknown	Unknown	Unknown	Unknown							Unknown
UT303	10	2009	2	Yes	No	No	No	No					A	M	Probably not
UT304	3	2010	3	Yes	No	Unknown	No	Yes							Maybe
UT305	4	2010	2	No	No	Unknown	Unknown	Unknown					J	M	Probably not
UT306	3	2010	3	Yes	Unknown	No	No	Unknown							Unknown
UT307	3	2010	3	No	No	No	No	No					A	F	Probably not
UT308	3	2010	2	Yes	Yes	Yes	Yes	Yes	(digested) fish	No	Not applicable	Yes	J	F	Probably yes
UT309	3	2010	2	No	Yes	No	Yes	Yes							Escape
UT310	3	2010	3	Yes	No	No	No	No					J	F	Probably not
UT311	5	2009	3	No	No	No	No	No					A	F	Probably not
UT312	10	2009	6	No	No	No	No	No					A	M	Probably not
UT314	10	2009	2.5	Yes	No	Unknown	Unknown	Unknown							Unknown
UT315	2	2010	4	No	No	No	No	No					A	M	Probably not
UT316	6	2009		Yes	Unknown	Unknown	Unknown	Unknown							Unknown
UT317	5	2009	4	No	No	No	No	No					J	M	Probably not
UT318	6	2009	5	No	Unknown	No	No	Unknown					A	F	Probably not
UT320	7	2009		Yes	Yes	Unknown	Unknown	Unknown	Empty	No	Not applicable	Yes	N	F	Probably yes
UT323	9	2009		Yes	Unknown	Unknown	Unknown	Unknown							Unknown
UT324	11	2009		Unknown	Unknown	Unknown	Unknown	Unknown							Unknown
UT325	8	2009		Yes	Unknown	Unknown	Unknown	Unknown							Unknown
UT326	8	2009		Yes	Unknown	Unknown	Unknown	Unknown							Unknown
UT327	9	2009	5	No	No	No	No	No					N	F	Probably not
UT328	9	2009	5	No	No	Unknown	No	Unknown					J	M	Probably not
UT330	11	2009	6	No	Unknown	Unknown	Unknown	No					J	M	Probably not
UT331	9	2009		No	Unknown	Unknown	Unknown	No					J	M	Probably not
UT332	12	2009	3	No	No	No	No	No					A	F	Probably not
UT333	9	2009		No	No	Unknown	No	Unknown					J	F	Probably not
UT334	9	2009		No	Unknown	Unknown	Unknown	Unknown					A	F	Probably not
UT335	4	2010	3	No	No	No	No	No					J	M	Probably not
UT336	5	2010	4	No	No	No	No	No					N	M	Probably not
UT337	7	2010	4	No	No	No	No	No					J	M	Probably not
UT338	12	2009	3	No	No	No	No	No					A	M	Probably not
UT339	7	2010	4	No	No	No	No	No					A	M	Probably not
UT340	7	2010	4	No	No	No	No	No					A	F	Probably not
UT341	9	2009	6	No	No	No	No	No					J	M	Probably not
UT343	11	2009		Yes	No	Unknown	Unknown	No							Unknown
UT344	12	2009	5	No	No	Unknown	Unknown	Unknown					A	M	Probably not
UT345	8	2010		No	Unknown	Unknown	Unknown	Unknown					A	F	Probably not
UT346	6	2010	2	No	No	No	No	No					A	F	Probably not
UT347	8	2010	2	No	Yes	Yes	Yes	Yes							Escape
UT348	8	2010		No	Unknown	Unknown	Unknown	Unknown					A	F	Probably not
UT349	8	2010	3	Yes	Unknown	Unknown	No	Unknown							Unknown
UT350	5	2010	3	No	No	Unknown	No	No					N	M	Probably not
UT351	5	2010	3	Yes	No	No	No	No					J	M	Probably not
UT352	7	2010		No	Unknown	Unknown	Unknown	Unknown					A	F	Probably not
UT353	4	2010	4	No	No	No	No	No					J	M	Probably not
UT355	8	2010	2	No	No	No	No	No					J	M	Probably not
UT356	10	2010	4	No	No	No	No	Yes							Escape
UT357	6	2010	2	No	No	No	No	No					A	F	Probably not
UT358	8	2010	4	Yes	Unknown	Yes	No	No	(digested) fish	Unknown	No	Yes	A	M	Probably yes
UT359	9	2010	2	No	No	Unknown	Unknown	No					J	M	Probably not
UT360	10	2010	4	Yes	Unknown	Unknown	Unknown	No							Unknown
UT361	10	2010	1	No	No	No	No	No					J	M	Probably not
UT362	8	2010	4	No	Unknown	Unknown	Unknown	Unknown					J	M	Probably not
UT363	9	2010		No	Unknown	Unknown	Unknown	Unknown					A	F	Probably not
UT364	6	2010	4	No	No	No	No	No					N	M	Probably not
UT365	8	2010	1	No	Unknown	No	No	No					N	F	Probably not
UT366	8	2010		No	Unknown	Unknown	Unknown	Unknown					J	M	Probably not
UT367	8	2010	4	No	No	No	No	No					J	M	Probably not
UT368	10	2010		No	Unknown	Unknown	Unknown	Unknown					J	F	Probably not
UT369	8	2010		No	No	Unknown	Unknown	Unknown					A	M	Probably not
UT370	8	2010		No	Unknown	Unknown	Unknown	Unknown					J	M	Probably not
UT371	8	2010	4	Yes	Unknown	Unknown	No	Unknown							Unknown
UT372	11	2010	2	No	No	No	No	No					A	F	Probably not
UT373	11	2010	3	Yes	No	No	No	No					A	F	Probably not
UT374	5	2010		Yes	No	Unknown	Unknown	Unknown							Unknown
UT375	8	2010	4	Yes	No	Yes	No	No	Empty	No	Not applicable	Yes	J	M	Probably yes
UT376	8	2010	1	No	Unknown	Unknown	Unknown	Unknown					J	M	Probably not
UT377	8	2010	5	Yes	Unknown	Unknown	Unknown	Unknown							Unknown
UT378	8	2010	1	Yes	No	No	No	No					J	F	Probably not
UT379	12	2010	4	No	No	No	No	No					A	F	Probably not
UT380	1	2011	1	Yes	Yes	Yes	Unknown	Yes	(digested) fish	No	Not applicable	No	J	M	Probably yes
UT381	4	2010	4	Yes	No	Unknown	Unknown	No							Unknown
UT382	1	2011	4	Yes	No	Yes	Yes	Yes	(digested) fish	Unknown	recut slide 1	Yes	J		Probably yes
UT383	3	2010	4	Yes	Unknown	Unknown	Unknown	Unknown							Unknown
UT384	3	2010	4	No	Unknown	No	Unknown	No					J	F	Probably not
UT385	6	2010		Yes	No	Unknown	Unknown	Unknown							Unknown
UT386	3	2010	3	Yes	Yes	Yes	Unknown	Unknown	(digested) fish	No	Not applicable	Yes	J		Probably yes
UT387	5	2010	1	Yes	No	No	No	No					A	M	Probably not
UT388	4	2010	2	Yes	No	No	No	No					J	M	Probably not
UT389	4	2010		Yes	No	Unknown	No	Unknown							Unknown
UT390	3	2010		Yes	Unknown	Unknown	Unknown	Unknown							Unknown
UT391	3	2010	5	Yes	Unknown	No	No	No					J	F	Probably not
UT392	1	2011	2	No	No	No	No	No					A	M	Probably not
UT393	1	2011	2	No	No	No	No	No					J	M	Probably not
UT394	3	2010	5	No	No	No	No	No					A	M	Probably not
UT395	3	2010	1	No	No	No	No	No					J	M	Probably not
UT396	4	2010		Yes	Unknown	Unknown	Unknown	Unknown							Unknown
UT397	2	2010		Yes	No	Unknown	Unknown	Unknown							Unknown
UT398	3	2010	2	Yes	No	Unknown	No	No					A	M	Probably not
UT399	6	2010		Yes	No	No	No	No					J	M	Probably not
UT400	5	2010	3	No	No	No	No	No					A	M	Probably not
UT401	6	2010	5	No	No	No	No	No					A	F	Probably not
UT402	1	2011	1	No	No	No	No	No					J	M	Probably not
UT403	1	2011	1	No	No	No	No	No					J	M	Probably not
UT404	2	2011	3	No	No	No	No	No					A	M	Probably not
UT405	2	2011	4	No	No	No	No	No					J	M	Probably not
UT406	2	2011	1	Yes	No	No	No	No					J	M	Probably not
UT407	2	2011	5	No	No	No	No	No					A	F	Probably not
UT408	1	2011		No	Unknown	Unknown	Unknown	No					J	F	Probably not
UT409	11	2010		Yes	Unknown	Unknown	Unknown	Unknown							Unknown
UT410	1	2011	5	No	No	No	No	No					A	F	Probably not
UT411	12	2010	4	No	No	No	No	No					J	M	Probably not
UT412	2	2011	5	No	No	No	No	No					J	M	Probably not
UT413	12	2010		Yes	Unknown	Unknown	Unknown	Unknown							Unknown
UT414	11	2010		Yes	Unknown	Unknown	Unknown	Unknown							Unknown
UT415	4	2010		Yes	Unknown	Unknown	Unknown	Unknown							Unknown
UT416	11	2010		Yes	Unknown	Unknown	Unknown	Unknown							Unknown
UT417	2	2011		Yes	No	Unknown	Unknown	Unknown							Unknown
UT418	12	2010	3	No	No	No	No	No					A	F	Probably not
UT419	12	2010		No	No	No	No	No					J	M	Probably not
UT420	12	2010	3	No	No	No	Unknown	No					A	F	Probably not
UT422	3	2011	4	No	Yes	No	No	No							Escape
UT423	3	2011	4	No	No	No	No	No					A	M	Probably not
UT424	3	2011		Yes	No	Unknown	Unknown	No							Unknown
UT425	4	2011	5	No	Unknown	Unknown	Unknown	Unknown					J	M	Probably not
UT426	4	2011	5	No	Yes	Yes	Yes	No							Escape
UT427	4	2011		Yes	Unknown	Unknown	Unknown	Unknown							Unknown
UT428	5	2011	6	No	Unknown	No	No	No					J	F	Probably not
UT429	4	2011	6	No	Yes	Unknown	Yes	No							Escape
UT430	2	2010	6	No	No	No	No	No					J	F	Probably not
UT431	3	2011	2	Yes	No	No	No	No					J	F	Probably not
UT432	6	2010		No	Unknown	Unknown	Unknown	Unknown					J	F	Probably not
UT433	5	2011	2	No	No	No	No	No					A	F	Probably not
UT434	6	2011	6	No	No	No	No	No					N	M	Probably not
UT435	4	2011	3	No	No	No	No	No					J	M	Probably not
UT436	5	2011	4	Yes	No	Unknown	Unknown	Unknown							Unknown
UT437	6	2011	3	No	No	No	No	No					N	M	Probably not
UT438	6	2011	5	No	No	No	No	No					N	M	Probably not
UT439	6	2011	4	Yes	Unknown	Unknown	Unknown	Unknown							Unknown
UT440	5	2011		Yes	Unknown	Unknown	Unknown	Unknown							Unknown
UT441	5	2011		Yes	Unknown	Unknown	Unknown	Unknown							Unknown
UT442	3	2011	6	Yes	Yes	No	No	No	(digested) fish	No	No	Yes	J	F	Probably yes
UT443	5	2011		Yes	Unknown	Unknown	Unknown	Unknown							Unknown
UT444	5	2011		Yes	Unknown	Unknown	Unknown	Unknown							Unknown
UT445	5	2011		Yes	No	No	No	Unknown					J	F	Probably not
UT446	5	2011		No	Unknown	Unknown	Unknown	Unknown					J	M	Probably not
UT447	3	2011	4	No	No	Yes	Yes	No							Escape
UT448	3	2011	4	No	No	No	No	Unknown					J	M	Probably not
UT449	3	2011	5	Yes	No	Unknown	Unknown	Unknown							Unknown
UT450	3	2011	3	Yes	No	Unknown	Yes	Yes							Maybe
UT451	3	2011	4	Yes	Unknown	Unknown	Unknown	No							Unknown
UT452	3	2011	4	Yes	Unknown	Yes	Unknown	Unknown	Empty	Yes	No	Yes	J	M	Probably yes
UT453	3	2011	2	Yes	No	No	No	No					J	F	Probably not
UT454	3	2011	3	Yes	Yes	Yes	Yes	No	(digested) fish	Yes	No; recut slide 1, 4	Yes	J	M	Probably yes
UT455	7	2011	2	No	Yes	Yes	No	No							Escape
UT456	7	2011		Unknown	Unknown	Unknown	Unknown	Unknown							Unknown
UT457	7	2011	4	No	No	No	No	No					J	M	Probably not
UT458	7	2011		Unknown	Unknown	Unknown	Unknown	No							Unknown
UT459	7	2011		Unknown	Unknown	Unknown	Unknown	Unknown							Unknown
UT460	7	2011		Yes	Unknown	Unknown	Unknown	Unknown							Unknown
UT461	7	2011		Yes	Unknown	Unknown	Unknown	Unknown							Unknown
UT462	7	2011	4	No	Unknown	Unknown	No	Unknown					N	F	Probably not
UT463	7	2011		Unknown	Unknown	Unknown	Unknown	Unknown							Unknown
UT464	7	2011		Yes	Unknown	Unknown	Unknown	Unknown							Unknown
UT465	7	2011		No	Unknown	Unknown	Unknown	Unknown					N	M	Probably not
UT466	7	2011	3	No	No	No	Unknown	Unknown					N	M	Probably not
UT467	7	2011	1	No	No	No	No	No					J	M	Probably not
UT468	8	2011	5	No	No	No	No	No					A	F	Probably not
UT469	8	2011	6	Yes	Unknown	No	No	No					J	M	Probably not
UT470	7	2011		Unknown	Unknown	Unknown	Unknown	Unknown							Unknown
UT471	8	2011		No	Unknown	Unknown	Unknown	Unknown					A	F	Probably not
UT472	8	2011		No	Unknown	Unknown	Unknown	Unknown					J	M	Probably not
UT473	8	2011		Yes	Unknown	Unknown	Unknown	Unknown							Unknown
UT474	8	2011		Yes	Unknown	Unknown	Unknown	Unknown							Unknown
UT475	8	2011	3	No	Unknown	Unknown	Unknown	Unknown					J	M	Probably not
UT476	7	2011	2	No	No	No	No	No					N	F	Probably not
UT477	7	2011		No	No	No	No	No					N	M	Probably not
UT478	7	2011	3	Yes	Unknown	Unknown	Unknown	Unknown							Unknown
UT479	7	2011		Yes	Unknown	Unknown	Unknown	Unknown							Unknown
UT480	7	2011	6	No	No	No	No	No					J	F	Probably not
UT481	7	2011	5	No	No	No	No	No					A	F	Probably not
UT482	8	2011		Yes	Unknown	Unknown	Unknown	Unknown							Unknown
UT483	7	2011		Unknown	Unknown	Unknown	Unknown	Unknown							Unknown
UT484	8	2011		No	No	No	Unknown	Unknown					J	F	Probably not
UT485	7	2011	2	Yes	Yes	Yes	Unknown	Unknown	(digested) fish	Yes	No; recut slide 3	Yes	J	M	Probably yes
UT486	7	2011		Yes	Unknown	Unknown	Unknown	Unknown							Unknown
UT487	8	2011		Yes	Unknown	Unknown	Unknown	Unknown							Unknown
UT488	8	2011		Yes	Unknown	Unknown	Unknown	Unknown							Unknown
UT489	7	2011		Yes	Unknown	Unknown	Unknown	Unknown							Unknown
UT490	7	2011		No	Unknown	Unknown	Unknown	Unknown					N	F	Probably not
UT491	7	2011		No	Unknown	No	No	Unknown					N	M	Probably not
UT492	7	2011	6	No	No	No	No	No					J	F	Probably not
UT493	7	2011	1	No	No	No	No	No					J	F	Probably not
UT494	8	2011		Yes	Unknown	Unknown	Unknown	Unknown							Unknown
UT495	8	2011	3	Yes	No	Yes	Unknown	Yes	(digested) fish	No	Not applicable	Yes	J	M	Probably yes
UT496	8	2011		Yes	Unknown	Unknown	Unknown	Unknown							Unknown
UT497	8	2011		No	No	Unknown	Unknown	Unknown					J	M	Probably not
UT498	8	2011		No	Unknown	Unknown	Unknown	Unknown					J	M	Probably not
UT499	8	2011		No	Unknown	Unknown	Unknown	Unknown					J	M	Probably not
UT500	8	2011		Yes	Unknown	Unknown	Unknown	Unknown							Unknown
UT501	8	2011		No	No	Unknown	No	Unknown					N	F	Probably not
UT502	8	2011		No	Unknown	Unknown	Unknown	Unknown					J	F	Probably not
UT503	8	2011		No	Unknown	Unknown	Unknown	Unknown					J	M	Probably not
UT504	8	2011		Yes	No	No	No	Unknown					J	M	Probably not
UT505	8	2011		No	Unknown	Unknown	Unknown	Unknown					J	M	Probably not
UT506	8	2011		No	Unknown	Unknown	Unknown	Unknown					N	M	Probably not
UT507	8	2011		Yes	Unknown	Unknown	Unknown	Unknown							Unknown
UT508	8	2011		No	No	Unknown	Unknown	Unknown					A	M	Probably not
UT509	8	2011	3	No	No	No	No	Unknown					N	M	Probably not
UT510	8	2011		No	Unknown	Unknown	Unknown	Unknown					J	F	Probably not
UT511	8	2011		No	No	Unknown	Unknown	Unknown					J	F	Probably not
UT512	8	2011		Yes	Unknown	Unknown	Unknown	Unknown							Unknown
UT513	7	2011		Unknown	Unknown	Unknown	Unknown	Unknown							Unknown
UT514	7	2011	4	Yes	No	Unknown	Unknown	No							Unknown
UT515	8	2011	2	No	No	No	No	No					N	M	Probably not
UT516	8	2011	5	No	No	No	Unknown	No					A	F	Probably not
UT517	8	2011		No	Unknown	Unknown	Unknown	Unknown					N	M	Probably not
UT518	8	2011	6	No	No	No	No	No					J	F	Probably not
UT519	8	2011	5	No	No	No	No	No					J	M	Probably not
UT520	9	2011	2	No	No	No	No	No					J	F	Probably not
UT521	9	2011	6	Yes	No	No	No	No					A	M	Probably not
UT522	9	2011	4	No	No	No	No	No					A	F	Probably not
UT523	9	2011		Yes	Unknown	Unknown	Unknown	Unknown							Unknown
UT524	9	2011		No	No	Unknown	No	Unknown					J	M	Probably not
UT525	9	2011		Yes	Unknown	Unknown	Unknown	Unknown							Unknown
UT526	10	2011	5	No	No	No	No	No					A	F	Probably not
UT527	10	2011	5	No	No	No	No	No					J	M	Probably not
UT528	10	2011	4	No	No	No	No	No					A	F	Probably not
UT529	9	2011	6	No	No	No	No	No					A	F	Probably not
UT530	1	2012	1	Yes	Unknown	No	No	No					J	M	Probably not
UT531	8	2011		Unknown	Unknown	Unknown	Unknown	Unknown							Unknown
UT532	9	2010	4	Yes	No	Unknown	Unknown	Unknown							Unknown
UT533	6	2011	3	No	No	Unknown	Unknown	Unknown					N	F	Probably not
UT534	6	2011		Unknown	Unknown	Unknown	Unknown	Unknown							Unknown
UT535	10	2011	1	Yes	No	Unknown	Unknown	Unknown							Unknown
UT536	6	2011		No	Unknown	Unknown	Unknown	Unknown					N	M	Probably not
UT537	7	2011	3	Yes	No	No	No	No					A	F	Probably not
UT538	6	2011	4	No	No	No	No	No					J	M	Probably not
UT539	10	2011	6	No	No	No	No	No					J	M	Probably not
UT540	7	2011		No	Unknown	Unknown	Unknown	Unknown					N	M	Probably not
UT541	6	2011		Unknown	Unknown	Unknown	Unknown	Unknown							Unknown
UT542	11	2010	4	Yes	No	No	No	No					J	M	Probably not
UT543	7	2011	4	Yes	Unknown	Unknown	No	Unknown							Unknown
UT544	1	2012	4	No	No	No	No	No					A	F	Probably not
UT545	8	2011		Yes	No	Unknown	Unknown	Unknown							Unknown
UT546	10	2011		Yes	Unknown	Unknown	Unknown	Unknown							Unknown
UT547	9	2011		Unknown	Unknown	Unknown	Unknown	Unknown							Unknown
UT548	8	2011		Unknown	Unknown	Unknown	Unknown	Unknown							Unknown
UT549	1	2012	4	No	No	No	No	No					J	M	Probably not
UT550	6	2011		Unknown	Unknown	Unknown	Unknown	Unknown							Unknown
UT551	10	2011		No	Unknown	Unknown	Unknown	Unknown					J	M	Probably not
UT552	9	2011		Yes	No	Unknown	Unknown	Unknown							Unknown
UT553	7	2011	2	Yes	Unknown	Unknown	Unknown	Unknown							Unknown
UT554	8	2011		Unknown	Unknown	Unknown	Unknown	Unknown							Unknown
UT555	7	2011	5	No	No	No	No	No					J	F	Probably not
UT556	8	2011	3	Yes	Unknown	Unknown	Unknown	Unknown							Unknown
UT557	8	2011	5	No	Unknown	Unknown	Unknown	Unknown					J	M	Probably not
UT558	9	2011	4	Yes	No	Unknown	No	No					J	M	Probably not
UT559	7	2011	5	No	No	No	No	No					N	F	Probably not
UT560	8	2011	4	No	No	No	Unknown	Unknown					J	M	Probably not
UT561	9	2011		Yes	Unknown	Unknown	Unknown	Unknown							Unknown
UT562	8	2011		No	Unknown	Unknown	Unknown	Unknown					J	F	Probably not
UT563	9	2011	5	No	No	Unknown	No	Unknown					J	M	Probably not
UT564	1	2012	4	Yes	No	No	No	No					A	F	Probably not
UT565	9	2011		Yes	No	Unknown	Unknown	Unknown							Unknown
UT566	9	2011		Yes	No	Unknown	No	Unknown							Unknown
UT567	8	2011		No	No	No	No	No					J	M	Probably not
UT568	8	2011	5	No	Unknown	Unknown	Unknown	Unknown					J	M	Probably not
UT569	9	2011		Yes	No	Unknown	Unknown	Unknown							Unknown
UT570	8	2011	5	Yes	Unknown	Unknown	Unknown	Unknown							Unknown
UT571	8	2011		Unknown	Unknown	Unknown	Unknown	Unknown							Unknown
UT572	8	2011		Yes	No	Unknown	Unknown	Unknown							Unknown
UT573	8	2011	4	No	No	Unknown	Unknown	Unknown					J	M	Probably not
UT574	8	2011		Yes	No	No	Unknown	Unknown					J	F	Probably not
UT575	9	2011		No	Unknown	Unknown	Unknown	Unknown					A	F	Probably not
UT576	6	2011	4	No	No	No	Unknown	Unknown					J	M	Probably not
UT577	8	2011	6	Yes	No	Unknown	Unknown	Unknown							Unknown
UT578	9	2011		Unknown	Unknown	Unknown	Unknown	Unknown							Unknown
UT579	8	2011		No	Unknown	Unknown	Unknown	Unknown					J	M	Probably not
UT580	8	2011	2	Yes	No	Unknown	Unknown	Unknown							Unknown
UT581	9	2011		Yes	Unknown	Unknown	Unknown	Unknown							Unknown
UT582	5	2011	5	Yes	No	Yes	Yes	No	Empty	Unknown	Not examined	Yes	J	F	Probably yes
UT583	9	2011		No	Unknown	Unknown	Unknown	Unknown					A	F	Probably not
UT584	7	2011	1	Yes	Unknown	Unknown	Unknown	Unknown							Unknown
UT585	8	2011		Yes	Unknown	Unknown	Unknown	Unknown							Unknown
UT586	8	2011		Yes	Unknown	Unknown	Unknown	Unknown							Unknown
UT587	4	2011	2	Yes	Unknown	Unknown	Unknown	Unknown							Unknown
UT588	8	2011		Yes	Unknown	Unknown	Unknown	Unknown							Unknown
UT589	8	2011		Yes	Unknown	Unknown	Unknown	Unknown							Unknown
UT590	8	2011		Yes	Unknown	Unknown	Unknown	Unknown							Unknown
UT591	8	2011		No	Unknown	Unknown	Unknown	Unknown					A	F	Probably not
UT592	8	2011		Unknown	Unknown	Unknown	Unknown	Unknown							Unknown
UT593	8	2011	4	No	No	Unknown	Unknown	Unknown					J	F	Probably not
UT594	8	2011		No	Unknown	Unknown	Unknown	Unknown					A	F	Probably not
UT595	7	2011	4	Yes	No	No	No	Unknown					N	M	Probably not
UT596	8	2011		Yes	No	Unknown	Unknown	Yes							Maybe
UT597	6	2011	3	No	No	No	No	No					N	M	Probably not
UT598	7	2011		Yes	Unknown	Unknown	Unknown	Unknown							Unknown
UT599	5	2011	4	No	No	No	No	No					J	F	Probably not
UT600	9	2011		Unknown	Unknown	Unknown	Unknown	Unknown							Unknown
UT601	4	2011	1	No	No	Unknown	No	Unknown					J	M	Probably not
UT602	4	2011		No	No	No	No	No					A	F	Probably not
UT603	9	2011	4	Yes	Unknown	Unknown	Unknown	Unknown							Unknown
UT604	10	2011		Unknown	Unknown	Unknown	Unknown	Unknown							Unknown
UT605	9	2011		Unknown	Unknown	Unknown	Unknown	Unknown							Unknown
UT606	10	2011		Unknown	Unknown	Unknown	Unknown	Unknown							Unknown
UT607	10	2011		Unknown	Unknown	Unknown	Unknown	Unknown							Unknown
UT608	10	2011	3	No	No	Unknown	Unknown	Unknown					J	F	Probably not
UT609	10	2011	4	Yes	Yes	Unknown	Unknown	Unknown	Empty	Unknown	Not examined	Yes	J	F	Probably yes
UT610	8	2011	5	No	No	No	No	No					J	M	Probably not
UT611	10	2011	2	Unknown	Unknown	Unknown	Unknown	Unknown							Unknown
UT612	8	2011		No	Unknown	Unknown	Unknown	Unknown					J	F	Probably not
UT613	10	2011		Unknown	Unknown	Unknown	Unknown	Unknown							Unknown
UT614	10	2011		Yes	Unknown	Unknown	Unknown	Unknown							Unknown
UT615	8	2011		No	No	No	Unknown	Unknown					J	M	Probably not
UT616	8	2011		Unknown	Unknown	Unknown	Unknown	Unknown							Unknown
UT617	8	2011	5	Unknown	Unknown	Unknown	Unknown	Unknown							Unknown
UT618	10	2011	1	Yes	No	Yes	No	Unknown	(digested) fish	Unknown	Not examined; recut slide 2	Yes	J	M	Probably yes
UT619	8	2011		Yes	Unknown	Unknown	Unknown	Unknown							Unknown
UT620	8	2011		No	No	Unknown	Unknown	Unknown					J	F	Probably not
UT621	10	2011		Yes	Unknown	Unknown	Unknown	Unknown							Unknown
UT622	10	2011	4	No	No	No	No	No					A	F	Probably not
UT623	10	2011	5	No	No	No	No	No					A	F	Probably not
UT624	8	2011	5	Yes	No	Yes	No	No	Empty	Unknown	Not examined, recut slide 4	Yes	J	M	Probably yes
UT625	10	2011		Yes	No	Yes	No	Unknown	(digested) fish	Unknown	Not applicable	Yes	J	F	Probably yes
UT626	10	2011		Unknown	Unknown	Unknown	Unknown	Unknown							Unknown
UT627	8	2011		No	Unknown	Unknown	Unknown	Unknown					J	F	Probably not
UT628	8	2011	4	No	No	No	No	No					J	M	Probably not
UT629	8	2011	5	No	Unknown	Unknown	Unknown	Unknown					N	M	Probably not
UT630	8	2011	5	No	No	No	Unknown	Unknown					J	F	Probably not
UT631	9	2011		Yes	Unknown	Unknown	Unknown	Unknown							Unknown
UT632	10	2011		Yes	Unknown	Unknown	Unknown	Unknown							Unknown
UT633	8	2011	6	No	No	No	Unknown	Unknown					J	M	Probably not
UT634	8	2011		Unknown	Unknown	Unknown	Unknown	Unknown							Unknown
UT635	10	2011		Yes	Unknown	Unknown	Unknown	Unknown							Unknown
UT636	8	2011		Yes	Unknown	Unknown	No	Unknown							Unknown
UT637	10	2011		Unknown	Unknown	Unknown	Unknown	Unknown							Unknown
UT638	10	2011		Yes	Unknown	Unknown	Unknown	Unknown							Unknown
UT639	10	2011		Unknown	Unknown	Unknown	Unknown	Unknown							Unknown
UT640	10	2011		Unknown	Unknown	Unknown	Unknown	Unknown							Unknown
UT641	10	2011		Unknown	Unknown	Unknown	Unknown	Unknown							Unknown
UT642	10	2011		Unknown	Unknown	Unknown	Unknown	Unknown							Unknown
UT643	10	2011		Yes	Unknown	Unknown	Unknown	Unknown							Unknown
UT644	10	2011		Yes	Unknown	Unknown	Unknown	Unknown							Unknown
UT645	9	2011		Unknown	Unknown	Unknown	Unknown	Unknown							Unknown
UT646	9	2011	5	No	No	No	Yes	Unknown							Escape
UT647	10	2011		Yes	Unknown	Unknown	Unknown	Unknown							Unknown
UT648	10	2011		Yes	Unknown	Unknown	Unknown	Unknown							Unknown
UT649	9	2011	4	Yes	No	Unknown	No	Unknown							Unknown
UT650	10	2011	1	Yes	Unknown	Unknown	Unknown	Unknown							Unknown
UT651	8	2011		No	No	Unknown	Unknown	Unknown					J	M	Probably not
UT652	6	2011		No	Unknown	Unknown	Unknown	Unknown					A	M	Probably not
UT653	9	2011		Unknown	Unknown	Unknown	Unknown	Unknown							Unknown
UT654	9	2011	5	Yes	Unknown	Unknown	Unknown	Unknown							Unknown
UT655	10	2011		Unknown	Unknown	Unknown	Unknown	Unknown							Unknown
UT656	6	2011	2	No	No	No	No	No					N	M	Probably not
UT657	7	2011		Yes	No	No	No	No					J	F	Probably not
UT658	12	2011	3	Yes	No	Unknown	No	No					J	M	Probably not
UT659	11	2011	4	No	No	Yes	No	Unknown							Escape
UT660	12	2011	1	Yes	Unknown	Yes	No	Unknown	Empty	Unknown	Not examined	Yes	J	F	Probably yes
UT661	11	2011		No	Unknown	Unknown	Unknown	Unknown					J	M	Probably not
UT662	12	2011	1	Yes	No	Yes	Unknown	No	Empty	No	No	Yes	J	M	Probably yes
UT663	4	2011		Yes	Unknown	Unknown	Yes	Unknown							Maybe
UT664	6	2009		Yes	Unknown	Unknown	Unknown	Unknown							Unknown
UT665	2	2011	4	Yes	Yes	No	No	No	(digested) fish	Unknown	Not examined	Yes	J	F	Probably yes
UT666	9	2010		Yes	Unknown	Unknown	No	Unknown							Unknown
UT667	11	2010	2	Yes	No	Yes	No	No	(digested) fish	Yes	Not applicable	Yes	J	F	Probably yes
UT668	3	2011	3	No	No	No	Unknown	No					J	M	Probably not
UT669	3	2011	3	No	Unknown	No	No	No					J	M	Probably not
UT670	3	2012	2	Yes	No	Yes	Yes	Yes	(digested) fish	Yes	Yes; recut slide 3	No	J	M	Probably yes
UT671	2	2011		Yes	Unknown	Unknown	Unknown	Unknown							Unknown
UT672	11	2010	4	Unknown	Unknown	Unknown	Unknown	Unknown							Unknown
UT673	12	2010		Yes	Unknown	Unknown	Unknown	Unknown							Unknown
UT674	3	2011	2	Yes	Yes	Yes	Unknown	Unknown	(digested) fish	No	No; recut slide 1, 2	Yes	J	M	Probably yes
UT675	2	2011		Yes	Unknown	Unknown	Unknown	Unknown							Unknown
UT676	1	2011		Yes	Unknown	Unknown	Unknown	Unknown							Unknown
UT677	2	2009		Unknown	Unknown	Unknown	Unknown	Unknown							Unknown
UT678	4	2011		No	No	Unknown	No	Unknown					A	F	Probably not
UT679	4	2011		Unknown	Unknown	Unknown	Unknown	Unknown							Unknown
UT680	4	2011	5	No	Yes	No	Yes	Yes							Escape
UT681	2	2011	1	Yes	No	No	No	No					J	F	Probably not
UT682	3	2011	2	No	No	No	No	No					J	F	Probably not
UT683	2	2011	4	Yes	Yes	No	Unknown	Unknown	(digested) fish	No	Not applicable	Yes	J	M	Probably yes
UT684	4	2011	1	Yes	No	Yes	Unknown	Unknown	Empty	Yes	Not applicable	Yes	A	M	Probably yes
UT685	1	2011		Yes	Unknown	Unknown	Unknown	Unknown							Unknown
UT686	4	2011		Unknown	Unknown	Unknown	Unknown	Unknown							Unknown
UT687	4	2011		Yes	No	Unknown	Yes	Unknown							Maybe
UT688	5	2011		No	Unknown	Unknown	Unknown	Unknown					J	M	Probably not
UT689	3	2011		Yes	No	Unknown	Unknown	Unknown							Unknown
UT690	3	2011		Unknown	Unknown	Unknown	Unknown	Unknown							Unknown
UT691	5	2011		Yes	No	Unknown	No	Unknown							Unknown
UT693	3	2012	4	Yes	No	Yes	Yes	Yes	(digested) fish	Unknown	No	Yes	J	F	Probably yes
UT694	3	2012	2	Yes	No	Yes	Unknown	Unknown	(digested) fish	Yes	No	Yes	A	F	Probably yes
UT695	2	2012		Yes	Unknown	Unknown	Unknown	Unknown							Unknown
UT696	3	2012		Yes	Unknown	Unknown	Unknown	Unknown							Unknown
UT697	3	2012		Yes	Yes	No	Unknown	Unknown	(digested) fish	Unknown	Not applicable	Yes	J	M	Probably yes
UT698	2	2012		Yes	No	Unknown	Unknown	Unknown							Unknown
UT699	2	2012		Yes	Unknown	Unknown	Unknown	Unknown							Unknown
UT700	2	2012		Yes	Unknown	Unknown	Unknown	Yes							Maybe
UT701	3	2012	2	Yes	No	Yes	Yes	Unknown	(digested) fish	No	Not examined	Yes	J	M	Probably yes
UT702	3	2012	3	Yes	No	Yes	No	Unknown	(digested) fish	Unknown	Not applicable	Yes	J	F	Probably yes
UT703	3	2012	4	Yes	Yes	No	No	Unknown	(digested) fish	Unknown	Not applicable	Yes	A	F	Probably yes
UT704	3	2012	3	Yes	Yes	Yes	No	No	(digested) fish	No	No	Yes	J	M	Probably yes
UT705	3	2012		Yes	Unknown	Unknown	Unknown	Unknown							Unknown
UT706	3	2012		Yes	Yes	Unknown	Unknown	Unknown	Unknown	No	Not applicable	Yes		F	Probably yes
UT707	3	2012		Yes	Unknown	Unknown	Unknown	Unknown							Unknown
UT708	3	2012	4	No	Unknown	Unknown	No	Unknown					J	F	Probably not
UT709	2	2012	2	Yes	Unknown	Unknown	Unknown	Unknown							Unknown
UT710	3	2012		Yes	Unknown	Unknown	Unknown	Unknown							Unknown
UT711	3	2012	2	Yes	Yes	Yes	No	Unknown	(digested) fish	No	Not examined; recut slide 1 and 2	Yes	J	F	Probably yes
UT712	3	2012		Yes	Unknown	Unknown	Unknown	Unknown							Unknown
UT713	3	2012	2	Yes	Yes	Yes	Yes	No	(digested) fish	No	Not examined	Yes	J	F	Probably yes
UT714	3	2012	2	Yes	Yes	Unknown	Unknown	No	(digested) fish	No	Not applicable	Yes	J	M	Probably yes
UT715	3	2012		Yes	Unknown	Unknown	No	Unknown							Unknown
UT716	3	2012	3	Yes	Yes	Yes	No	Unknown	(digested) fish	Yes	Not examined; recut slide 1, 2	Yes	J	F	Probably yes
UT717	3	2012		Yes	Unknown	Unknown	Unknown	Unknown							Unknown
UT718	3	2012		Yes	Unknown	Unknown	Unknown	Unknown							Unknown
UT719	4	2011		No	No	No	No	No					J	F	Probably not
UT720	5	2012	4	No	No	No	No	No					N	F	Probably not
UT721	5	2012		No	No	Unknown	Unknown	Unknown					J	F	Probably not
UT722	5	2012		No	No	Unknown	Unknown	No					J	M	Probably not
UT723	5	2012		No	No	Unknown	Unknown	Unknown					J	M	Probably not
UT724	5	2012	1	No	No	Unknown	Unknown	No					J	F	Probably not
UT725	7	2011	5	No	No	No	No	No					J	F	Probably not
UT726	2	2011		Yes	Unknown	Unknown	Unknown	Unknown							Unknown
UT727	1	2011		No	Unknown	Unknown	Unknown	Unknown					J	F	Probably not
UT728	4	2011		Yes	No	Unknown	Unknown	Unknown							Unknown
UT729	4	2012		Yes	Unknown	No	Unknown	Unknown							Unknown
UT730	11	2010	3	No	No	No	No	No					J	M	Probably not
UT731	4	2011		No	Unknown	Unknown	Unknown	Unknown					J	M	Probably not
UT732	2	2011	2	Yes	No	Yes	Unknown	Unknown	(digested) fish	Unknown	Not examined	Yes	A	F	Probably yes
UT733	4	2011	2	No	No	Yes	Yes	Yes							Escape
UT734	6	2012		Unknown	Unknown	Unknown	Unknown	Unknown							Unknown
UT735	6	2012		Unknown	Unknown	Unknown	Unknown	Unknown							Unknown
UT736	6	2012		Yes	Unknown	Unknown	Unknown	Unknown							Unknown
UT737	6	2012	5	Yes	No	Unknown	Unknown	Unknown							Unknown
UT738	11	2011		Unknown	Unknown	Unknown	Unknown	Unknown							Unknown
UT739	8	2011		Unknown	Unknown	Unknown	Unknown	Unknown							Unknown
UT740	10	2011		Unknown	Unknown	Unknown	Unknown	Unknown							Unknown
UT741	8	2011		No	Unknown	Unknown	Unknown	Unknown					J	M	Probably not
UT742	8	2011		Yes	Unknown	Unknown	Unknown	Unknown							Unknown
UT743	8	2011		Yes	No	Unknown	Unknown	Unknown							Unknown
UT744	8	2011		Unknown	Unknown	Unknown	Unknown	Unknown							Unknown
UT745	8	2011		No	No	Yes	Unknown	Unknown							Escape
UT746	8	2011		Unknown	Unknown	Unknown	Unknown	Unknown							Unknown
UT747	8	2011		Unknown	Unknown	Unknown	Unknown	Unknown							Unknown
UT748	8	2011		Unknown	Unknown	Unknown	Unknown	Unknown							Unknown
UT749	8	2011		Yes	Unknown	Unknown	Unknown	Unknown							Unknown
UT750	8	2011		No	Unknown	Unknown	Unknown	Unknown					N	F	Probably not
UT751	8	2011		Unknown	Unknown	Unknown	Unknown	Unknown							Unknown
UT752	8	2011		No	Unknown	Unknown	Unknown	Unknown					J	M	Probably not
UT753	8	2011	6	No	Unknown	Unknown	Unknown	Unknown					J	M	Probably not
UT754	8	2011		Unknown	Unknown	Unknown	Unknown	Unknown							Unknown
UT755	8	2011	2	Yes	Yes	No	No	No	Empty	Yes	Not examined, recut slide 1 and 2	Yes	J	F	Probably yes
UT756	8	2011		Unknown	Unknown	Unknown	Unknown	Unknown							Unknown
UT757	8	2011		No	Unknown	Unknown	Unknown	Unknown					J	F	Probably not
UT758	8	2011		No	Unknown	Unknown	Unknown	Unknown					J	M	Probably not
UT759	8	2011		Yes	Unknown	Unknown	Unknown	Unknown							Unknown
UT760	8	2011	6	No	No	No	No	No					J	F	Probably not
UT761	8	2011	5	Yes	Unknown	Unknown	Unknown	Unknown							Unknown
UT762	8	2011		No	Unknown	Unknown	Unknown	Unknown					J	M	Probably not
UT763	6	2011	3	No	No	Unknown	Unknown	Unknown					J	M	Probably not
UT764	8	2011		Unknown	Unknown	Unknown	Unknown	Unknown							Unknown
UT765	6	2012	6	No	No	No	No	No					J	M	Probably not
UT766	6	2012		Yes	Unknown	Unknown	Unknown	Unknown							Unknown
UT767	8	2011		Yes	Unknown	Unknown	Unknown	Unknown							Unknown
UT768	6	2012		Yes	Unknown	Unknown	Unknown	Unknown							Unknown
UT769	7	2012		Yes	Unknown	Unknown	Unknown	Unknown							Unknown
UT770	7	2012	6	No	No	No	No	No					N	F	Probably not
UT771	7	2012		No	Unknown	Unknown	Unknown	Unknown					A	M	Probably not
UT772	7	2012	5	Yes	No	Unknown	Unknown	Unknown							Unknown
UT773	8	2012	3	No	No	No	No	No					J	F	Probably not
UT774	8	2012	5	No	No	No	No	No					J	M	Probably not
UT775	8	2012	5	No	No	No	No	No					A	F	Probably not
UT776	9	2011		Yes	Unknown	Unknown	Unknown	Unknown							Unknown
UT777	9	2011		No	Unknown	Unknown	Unknown	Unknown					N	F	Probably not
UT778	9	2011		Unknown	Unknown	Unknown	Unknown	Unknown							Unknown
UT779	9	2012		Unknown	Unknown	Unknown	Unknown	Unknown							Unknown
UT780	9	2011		Unknown	Unknown	Unknown	Unknown	Unknown							Unknown
UT781	9	2012		No	No	Unknown	Unknown	Unknown					A	F	Probably not
UT782	8	2012		Yes	No	Unknown	Unknown	Unknown							Unknown
UT783	8	2012		Unknown	Unknown	Unknown	Unknown	Unknown							Unknown
UT784	8	2012		No	Unknown	Unknown	Unknown	Unknown					J	F	Probably not
UT785	8	2012		Unknown	Unknown	Unknown	Unknown	Unknown							Unknown
UT786	8	2012		No	Unknown	Unknown	Unknown	Unknown					J	F	Probably not
UT787	9	2012	2	Yes	No	Unknown	Unknown	Yes							Maybe
UT788	8	2011		Yes	Unknown	Unknown	Unknown	Unknown							Unknown
UT789	9	2012	2	No	No	Yes	Yes	Yes							Escape
UT790	8	2011		Unknown	Unknown	Unknown	Unknown	Unknown							Unknown
UT791	8	2011		Unknown	Unknown	Unknown	Unknown	Unknown							Unknown
UT792	8	2011		Unknown	Unknown	Unknown	Unknown	Unknown							Unknown
UT793	8	2011		Unknown	Unknown	Unknown	Unknown	Unknown							Unknown
UT794	8	2011		No	No	Unknown	Unknown	Unknown					A	M	Probably not
UT795	8	2011		Unknown	Unknown	Unknown	Unknown	Unknown							Unknown
UT796	8	2011		Yes	Unknown	Unknown	Unknown	Unknown							Unknown
UT797	8	2011		Yes	Unknown	Unknown	Unknown	Unknown							Unknown
UT798	8	2011		Yes	Unknown	Unknown	Unknown	Unknown							Unknown
UT799	10	2011		Yes	Unknown	Unknown	Unknown	Unknown							Unknown
UT800	8	2011		Yes	Unknown	Unknown	Unknown	Unknown							Unknown
UT801	8	2011		Unknown	Unknown	Unknown	Unknown	Unknown							Unknown
UT802	10	2011		Yes	Unknown	Yes	Unknown	Unknown	Empty	Unknown	Not applicable	Yes	J	M	Probably yes
UT803	10	2011		No	No	Unknown	Unknown	Unknown					J	F	Probably not
UT804	10	2011		Yes	Unknown	Unknown	No	Unknown							Unknown
UT805	10	2011		No	Unknown	Unknown	Unknown	Unknown					A	F	Probably not
UT806	10	2011		Yes	Unknown	Unknown	Unknown	Unknown							Unknown
UT807	10	2011		No	Unknown	Unknown	Unknown	Unknown					J	M	Probably not
UT808	8	2011		No	No	Unknown	Unknown	Unknown					J	M	Probably not
UT809	8	2012		No	Unknown	Unknown	Unknown	Unknown					J	M	Probably not
UT810	7	2012		Yes	No	Unknown	Unknown	Unknown							Unknown
UT811	8	2012		Unknown	Unknown	Unknown	Unknown	Unknown							Unknown
UT812	7	2012		No	Unknown	Unknown	Unknown	Unknown					N	M	Probably not
UT813	7	2012		No	Unknown	Unknown	Unknown	Unknown					J	F	Probably not
UT814	8	2012		Unknown	Unknown	Unknown	Unknown	Unknown							Unknown
UT815	7	2012		Yes	Unknown	Unknown	Unknown	Unknown							Unknown
UT816	9	2012		Yes	No	Unknown	Unknown	Unknown							Unknown
UT817	9	2012		Unknown	Unknown	Unknown	Unknown	Unknown							Unknown
UT818	7	2012		Unknown	Unknown	Unknown	Unknown	Unknown							Unknown
UT819	7	2012		Unknown	Unknown	Unknown	Unknown	Unknown							Unknown
UT820	6	2012		No	No	Unknown	No	Unknown					N	M	Probably not
UT821	7	2012		No	Unknown	Unknown	Unknown	Unknown					J	F	Probably not
UT822	7	2012		No	Unknown	Unknown	Unknown	Unknown					J	M	Probably not
UT823	7	2012		Yes	Unknown	Unknown	Unknown	Unknown							Unknown
UT824	7	2012		Unknown	No	Unknown	Unknown	Unknown							Unknown
UT825	7	2012		No	Unknown	Unknown	Unknown	Unknown					J	M	Probably not
UT826	7	2012		No	Unknown	Unknown	Unknown	Unknown					J	M	Probably not
UT827	1	2012		Yes	Unknown	Unknown	Unknown	Unknown							Unknown
UT828	1	2012	4	Yes	No	Unknown	No	Unknown							Unknown
UT829	12	2011		Yes	No	Unknown	Unknown	Unknown							Unknown
UT830	7	2012		Unknown	Unknown	Unknown	Unknown	Unknown							Unknown
UT831	6	2012		No	Unknown	Unknown	Unknown	Unknown					J	F	Probably not
UT832	7	2012		No	Unknown	Unknown	Unknown	Unknown					J	M	Probably not
UT833	7	2012		No	Unknown	Unknown	Unknown	Unknown					A	F	Probably not
UT834	6	2012		Unknown	Unknown	Unknown	Unknown	Unknown							Unknown
UT835	7	2012		Unknown	Unknown	Unknown	Unknown	Unknown							Unknown
UT836	7	2012		Unknown	Unknown	Unknown	Unknown	Unknown							Unknown
UT837	12	2011	3	Yes	Unknown	Yes	No	No	Empty	Yes	Not applicable	Yes	A	F	Probably yes
UT838	12	2011	3	Yes	No	Yes	Unknown	Yes	Empty	No	Not applicable	Yes	J	F	Probably yes
UT839	10	2011	4	Yes	No	No	No	No					J	M	Probably not
UT840	11	2011		Yes	No	Unknown	Unknown	Unknown							Unknown
UT841	1	2012	5	No	No	No	No	No					A	F	Probably not
UT842	8	2012		No	Unknown	Unknown	Unknown	Unknown					J	F	Probably not
UT843	8	2012		No	Unknown	Unknown	Unknown	Unknown					N	F	Probably not
UT844	8	2012		Unknown	Unknown	Unknown	Unknown	Unknown							Unknown
UT845	8	2012		No	Unknown	Unknown	Unknown	Unknown					N	M	Probably not
UT846	8	2012		No	Unknown	Unknown	Unknown	Unknown					J	M	Probably not
UT847	8	2012		No	Unknown	Unknown	Unknown	Unknown					J	M	Probably not
UT848	7	2012		Yes	Unknown	Unknown	No	Unknown							Unknown
UT849	8	2012		No	Unknown	Unknown	Unknown	Unknown					J	M	Probably not
UT850	9	2012	6	Yes	Yes	No	Unknown	No	not examined	Unknown	Not applicable	Yes	J	M	Probably yes
UT851	10	2012		No	Unknown	Unknown	Unknown	Unknown					J	M	Probably not
UT852	8	2012		No	Unknown	Unknown	No	Unknown					J	F	Probably not
UT853	7	2012		No	Unknown	Unknown	Unknown	Unknown					J	F	Probably not
UT854	9	2012		Yes	Unknown	Unknown	Unknown	Unknown							Unknown
UT855	3	2013	1	No	No	No	No	No					J	F	Probably not
UT856	1	2012	2	Yes	No	Unknown	Yes	No							Maybe
UT857	1	2012	3	Yes	Yes	Unknown	Yes	No	(digested) fish	Yes	Not applicable	Yes	J	F	Probably yes
UT858	10	2011		Yes	No	Unknown	No	Unknown							Unknown
UT859	1	2012	1	No	No	Unknown	No	No					J	M	Probably not
UT860	5	2012		Yes	Unknown	Unknown	Unknown	Unknown							Unknown
UT861	1	2012		Yes	No	Unknown	Unknown	Unknown							Unknown
UT862	12	2012	2	No	No	Unknown	Unknown	Unknown					A	M	Probably not
UT863	9	2012		No	Unknown	Unknown	Unknown	Unknown					J	M	Probably not
UT864	7	2012		Unknown	Unknown	Unknown	Unknown	Unknown							Unknown
UT865	3	2013	5	No	No	No	No	No					J	M	Probably not
UT866	10	2012		Yes	Unknown	Unknown	Unknown	Unknown							Unknown
UT867	3	2013	1	No	No	No	No	No					J	M	Probably not
UT868	10	2012		Unknown	Unknown	Unknown	Unknown	Unknown							Unknown
UT869	10	2012		Yes	No	Unknown	Unknown	Unknown							Unknown
UT870	8	2012		Unknown	Unknown	Unknown	Unknown	Unknown							Unknown
UT871	7	2012		No	Unknown	Unknown	Unknown	Unknown					J	M	Probably not
UT872	7	2012		No	Unknown	Unknown	Unknown	Unknown					J	M	Probably not
UT873	7	2012		Unknown	Unknown	Unknown	Unknown	Unknown							Unknown
UT874	7	2012		No	Unknown	Unknown	Unknown	Unknown					J	M	Probably not
UT875	8	2012		No	Unknown	Unknown	Unknown	Unknown					J	M	Probably not
UT876	8	2012		No	Unknown	Unknown	Unknown	Unknown					J	M	Probably not
UT877	8	2012		No	Unknown	Unknown	Unknown	Unknown					J	M	Probably not
UT878	8	2012		No	Unknown	Unknown	Unknown	Unknown					J	F	Probably not
UT879	7	2012		Yes	Unknown	Unknown	Unknown	Unknown							Unknown
UT880	8	2012		No	Unknown	Unknown	Unknown	Unknown					J	F	Probably not
UT881	8	2012		No	Unknown	Unknown	Unknown	Unknown					J	F	Probably not
UT882	10	2012		Yes	Unknown	Unknown	Unknown	Unknown							Unknown
UT883	10	2012		No	Unknown	Unknown	Unknown	Unknown					A	M	Probably not
UT884	10	2012		Yes	Unknown	Unknown	Unknown	Unknown							Unknown
UT885	10	2012		No	Unknown	Unknown	Unknown	Unknown					J	M	Probably not
UT886	10	2012		No	Unknown	Unknown	Unknown	Unknown					J	M	Probably not
UT887	10	2012		Unknown	Unknown	Unknown	Unknown	Unknown							Unknown
UT888	10	2012		Unknown	Unknown	Unknown	Unknown	Unknown							Unknown
UT889	11	2012		Unknown	Unknown	Unknown	Unknown	Unknown							Unknown
UT890	12	2012		Unknown	Unknown	Unknown	Unknown	Unknown							Unknown
UT891	10	2012		No	Unknown	Unknown	Unknown	Unknown					J	M	Probably not
UT892	1	2012		Yes	No	Unknown	Unknown	Unknown							Unknown
UT893	10	2012		No	Unknown	Unknown	Unknown	Unknown					J	M	Probably not
UT894	10	2012		No	Unknown	Unknown	Unknown	Unknown					J	M	Probably not
UT895	10	2012		Yes	Unknown	Unknown	Unknown	Unknown							Unknown
UT896	10	2012		Unknown	Unknown	Unknown	Unknown	Unknown							Unknown
UT897	10	2012		No	Unknown	Unknown	Unknown	Unknown					J	M	Probably not
UT898	8	2012		No	Unknown	Unknown	Unknown	Unknown					J	F	Probably not
UT899	8	2012		No	Unknown	Unknown	Unknown	Unknown					A	F	Probably not
UT900	8	2012	3	No	No	Unknown	Unknown	Unknown					A	F	Probably not
UT901	9	2012		Yes	Unknown	Unknown	Unknown	Unknown							Unknown
UT902	4	2012		No	Unknown	Unknown	Unknown	Unknown					J	M	Probably not
UT903	4	2012		Unknown	Unknown	Unknown	Unknown	Unknown							Unknown
UT904	8	2011		No	Unknown	Unknown	Unknown	Unknown					J	F	Probably not
UT905	8	2011		Unknown	Unknown	Unknown	Unknown	Unknown							Unknown
UT906	8	2011		No	Unknown	Unknown	Unknown	Unknown					J	F	Probably not
UT907	7	2012		No	Unknown	Unknown	Unknown	Unknown					J	M	Probably not
UT908	8	2011		No	Unknown	Unknown	Unknown	Unknown					J	M	Probably not
UT909	8	2011		Unknown	Unknown	Unknown	Unknown	Unknown							Unknown
UT910	8	2011		Unknown	Unknown	Unknown	Unknown	Unknown							Unknown
UT911	8	2011		Unknown	Unknown	Unknown	Unknown	Unknown							Unknown
UT912	8	2011		Unknown	Unknown	Unknown	Unknown	Unknown							Unknown
UT913	8	2011		Unknown	Unknown	Unknown	Unknown	Unknown							Unknown
UT914	8	2011		No	Unknown	Unknown	Unknown	Unknown					J	M	Probably not
UT915	8	2011		No	Unknown	Unknown	Unknown	Unknown					J	M	Probably not
UT916	8	2011		Unknown	Unknown	Unknown	Unknown	Unknown							Unknown
UT917	3	2013	5	Yes	No	No	No	Yes							Maybe
UT918	3	2013	6	No	No	Yes	No	No							Escape
UT919	2	2013	3	Yes	No	No	No	No					J	M	Probably not
UT920	2	2013	6	Yes	No	No	No	No					J	F	Probably not
UT921	3	2013	1	Yes	No	No	No	No					J	M	Probably not
UT922	12	2011		Yes	Unknown	Unknown	No	Unknown							Unknown
UT923	4	2012		Yes	No	Yes	Yes	No	(digested) fish	Unknown	Not applicable	Yes	J	F	Probably yes
UT924	4	2012		Unknown	Unknown	Unknown	Unknown	Unknown							Unknown
UT925	5	2012		Unknown	Unknown	Unknown	Unknown	Unknown							Unknown
UT926	12	2011		Unknown	Unknown	Unknown	Unknown	Unknown							Unknown
UT927	11	2011		Unknown	Unknown	Unknown	Unknown	Unknown							Unknown
UT928	10	2011		Unknown	Unknown	Unknown	Unknown	Unknown							Unknown
UT929	11	2011		Unknown	Unknown	Unknown	Unknown	Unknown							Unknown
UT930	4	2012		Yes	Unknown	Unknown	Unknown	Unknown							Unknown
UT931	5	2012		No	Unknown	Unknown	Unknown	Unknown					J	M	Probably not
UT932	12	2011		Unknown	Unknown	Unknown	Unknown	Unknown							Unknown
UT933	5	2012		Unknown	Unknown	Unknown	Unknown	Unknown							Unknown
UT934	12	2011		Unknown	Unknown	Unknown	Unknown	Unknown							Unknown
UT935	7	2012		No	Unknown	Unknown	Unknown	Unknown					J	M	Probably not
UT936	3	2013	2	Yes	No	Yes	Yes	Yes	(digested) fish	Unknown	Not applicable	Yes	J	F	Probably yes
UT937	4	2013	2	Yes	No	Yes	Yes	Unknown	(digested) fish	No	Not applicable	Yes	A	F	Probably yes
UT938	4	2013	4	No	No	No	No	No					N	M	Probably not
UT939	4	2013	5	No	No	No	No	Unknown					A	M	Probably not
UT940	4	2013		Yes	Unknown	Unknown	Unknown	Unknown							Unknown
UT941	4	2013	2	Yes	Unknown	Unknown	Unknown	Unknown							Unknown
UT942	3	2013	2	Unknown	Unknown	Unknown	Unknown	Unknown							Unknown
UT943	3	2013	5	Yes	Unknown	Unknown	Unknown	Unknown							Unknown
UT944	3	2013	4	Yes	Unknown	Unknown	Unknown	Unknown							Unknown
UT945	3	2013	2	Yes	Unknown	Unknown	Unknown	Unknown							Unknown
UT946	4	2013	5	Yes	No	No	No	No					J	M	Probably not
UT947	3	2013	3	No	Yes	Yes	Yes	Yes							Escape
UT948	4	2013	3	No	No	No	No	No					J	M	Probably not
UT949	4	2013	2	Yes	Yes	Yes	Yes	Unknown	(digested) fish	No	Not applicable	Yes	J	M	Probably yes
UT950	3	2013	3	Yes	Yes	Yes	No	Yes	(digested) fish	Unknown	Not applicable	Yes	J	M	Probably yes
UT951	3	2013	4	No	Yes	No	Unknown	No							Escape
UT952	4	2013	5	Yes	No	No	No	No					A	F	Probably not
UT953	4	2013	2	Yes	Unknown	Yes	No	Unknown	(digested) fish	Unknown	Not applicable	Yes	J	M	Probably yes
UT954	4	2013	2	Yes	No	Yes	Unknown	Yes	(digested) fish	Unknown	Not applicable	Yes	J	F	Probably yes
UT955	4	2013	3	Yes	Yes	Yes	Yes	Yes	Empty	Yes	Not applicable	No	A	F	Probably yes
UT956	4	2013	4	Yes	No	No	Unknown	No					J	F	Probably not
UT957	4	2013	2	No	No	Unknown	Unknown	No					J	M	Probably not
UT958	5	2013		Yes	Unknown	Unknown	Unknown	Unknown							Unknown
UT959	5	2013		Yes	Unknown	Unknown	Unknown	Unknown							Unknown
UT960	5	2013		No	No	Unknown	Unknown	Unknown					N	M	Probably not
UT961	5	2013		Unknown	Unknown	Unknown	Unknown	Unknown							Unknown
UT962	5	2013		Unknown	Unknown	Unknown	Unknown	Unknown							Unknown
UT963	5	2013		Unknown	Unknown	Unknown	Unknown	Unknown							Unknown
UT964	6	2013		No	Unknown	No	Unknown	Unknown					N	M	Probably not
UT965	5	2013	3	Yes	Yes	Yes	No	No	not examined	Yes	Not applicable	Yes	J	M	Probably yes
UT966	5	2013	3	No	No	No	No	No					J	F	Probably not
UT967	5	2013	5	No	Yes	No	Yes	No							Escape
UT968	5	2013	3	No	No	No	No	No					N	F	Probably not
UT969	5	2013	2	No	No	No	No	No					J	M	Probably not
UT970	6	2013	3	Yes	Unknown	Yes	Yes	Yes	(digested) fish	Yes	Subacute lesions	Yes	J	M	Probably yes
UT971	6	2013	3	Yes	Yes	Yes	No	No	Empty	No	No	Yes	J	M	Probably yes
UT972	5	2013	5	No	No	No	No	No					N	M	Probably not
UT973	5	2013		Unknown	Unknown	Unknown	Unknown	Unknown							Unknown
UT974	6	2013		Yes	Unknown	Unknown	Unknown	Unknown							Unknown
UT975	5	2013	5	No	No	No	No	No					A	F	Probably not
UT976	6	2013		No	Unknown	Unknown	Unknown	Unknown					N	F	Probably not
UT977	5	2013	3	No	no	No	No	No					A	M	Probably not
UT978	5	2013	1	Yes	Unknown	No	No	No					J	M	Probably not
UT979	5	2013	1	No	No	No	No	No					J	M	Probably not
UT980	6	2013		Yes	Unknown	Unknown	Unknown	Unknown							Unknown
UT981	6	2013		Unknown	Unknown	Unknown	Unknown	Unknown							Unknown
UT982		2013	5	Yes	No	No	Unknown	Yes							Maybe
UT983	6	2013		No	Unknown	Unknown	Unknown	Unknown					J	M	Probably not
UT984	5	2013	6	No	No	No	No	No					N	M	Probably not
UT985	5	2013	3	Unknown	Unknown	Unknown	Unknown	Unknown							Unknown
UT986	4	2013	5	No	No	No	Unknown	No					J	F	Probably not
UT987	5	2013		No	Unknown	Unknown	Unknown	Unknown					J	M	Probably not
UT988	5	2013	4	Yes	No	Unknown	No	No					A	F	Probably not
UT989	7	2013		No	Unknown	Unknown	Unknown	Unknown					N	M	Probably not
UT990	7	2013		No	No	No	Unknown	No					A	F	Probably not
UT991	7	2013		No	Unknown	Unknown	Unknown	Unknown					J	F	Probably not
UT992	7	2013		Unknown	Unknown	Unknown	Unknown	Unknown							Unknown
UT993	8	2013	6	No	Unknown	No	No	No					N	M	Probably not
UT994	7	2013		No	Unknown	Unknown	No	Unknown					N	M	Probably not
UT995	7	2013		Unknown	Unknown	Unknown	Unknown	Unknown							Unknown
UT996	5	2013		Yes	Unknown	Unknown	Unknown	Unknown							Unknown
UT997	5	2013	3	No	Unknown	Unknown	No	Unknown					N	M	Probably not
UT998	5	2013		No	Unknown	Unknown	Unknown	Unknown					N	M	Probably not
UT999	7	2013		Unknown	Unknown	Unknown	Unknown	Unknown							Unknown
UT1000	7	2013		No	Unknown	Unknown	Unknown	Unknown					A	M	Probably not
UT1001	8	2013		No	Unknown	Unknown	Unknown	Unknown					A	F	Probably not
UT1002	4	2013	5	No	No	No	No	No					J	M	Probably not
UT1003	7	2013	5	Yes	No	No	No	No					A	M	Probably not
UT1004	8	2013	1	Yes	Yes	Yes	Yes	Yes	(digested) fish	Yes	Yes	No	N	M	Probably yes
UT1005	9	2013	5	No	No	No	No	No					A	F	Probably not
UT1006	9	2013		No	No	No	No	No					A	F	Probably not
UT1007	10	2013	3	Yes	Yes	Yes	Yes	Yes	(digested) fish	Yes	Yes	No	A	F	Probably yes
UT1008	8	2013	6	No	No	No	No	No					J	F	Probably not
UT1009	9	2013	3	Yes	No	No	Unknown	No					J	M	Probably not
UT1010	9	2013	1	No	No	Unknown	Yes	Yes							Escape
UT1011	7	2013	4	No	No	No	No	No					N	F	Probably not
UT1012	7	2013	6	No	No	No	Unknown	No					N	F	Probably not
UT1013	8	2013		No	No	No	No	No					J	F	Probably not
UT1014				Yes	Unknown	Unknown	Unknown	Unknown							Unknown
UT1015	9	2013		Yes	Unknown	Unknown	Unknown	Unknown							Unknown
UT1016	8	2013		Unknown	Unknown	Unknown	Unknown	Unknown							Unknown
UT1017	9	2013	3	No	No	No	No	No					A	M	Probably not
UT1018	9	2012	6	No	No	No	No	No					J	F	Probably not
UT1019	12	2012	3	Yes	No	No	Yes	No							Maybe
UT1020	11	2013		Yes	No	Yes	Yes	No	(digested) fish	Yes	Yes	No	J	F	Probably yes
UT1021	3	2012	6	No	No	No	No	No					J	M	Probably not
UT1022	12	2012	3	Yes	No	No	No	Yes							Maybe
UT1023	4	2012	5	No	No	No	No	No					J	M	Probably not
UT1024	4	2012	2	Yes	No	No	No	No					A	M	Probably not
UT1025	3	2013	2	Yes	No	No	No	No					J	M	Probably not
UT1026	3	2012		No	No	No	No	No					J	M	Probably not
UT1027	7	2012	3	Yes	No	No	No	Unknown					J	M	Probably not
UT1028	4	2012	5	No	No	No	No	No					J	F	Probably not
UT1029	7	2012	2	Yes	No	No	Unknown	Unknown					J	F	Probably not
UT1030	4	2012	3	No	No	No	Unknown	No					J	M	Probably not
UT1075	10	2011		No	No	No	No	Unknown					J	F	Probably not
UT1095	8	2012	4	Yes	No	Unknown	Unknown	Unknown							Unknown
UT1098	11	2012		Yes	Unknown	Unknown	Unknown	Unknown							Unknown
UT1125	3	2013	2	Yes	Yes	No	Unknown	Unknown	Unknown	Unknown	Not applicable	Yes	J	M	Probably yes
UT1126	3	2013	3	Yes	No	Yes	Yes	Yes	Unknown	Unknown	Not applicable	Yes	J	F	Probably yes
UT1127	3	2013	3	Yes	No	Yes	Yes	Yes	Unknown	Unknown	Not applicable	Yes	J	F	Probably yes
UT1137	3	2013	2	Yes	No	Yes	Yes	Unknown	Unknown	Unknown	Not applicable	Yes	J	M	Probably yes
UT1138	3	2013	2	Yes	No	Yes	Unknown	Yes	Unknown	Unknown	Not applicable	Yes	J	F	Probably yes
UT1139	3	2013	2	Yes	Yes	Yes	Yes	Unknown	(digested) fish	Unknown	Not applicable	Yes	J	F	Probably yes
UT1140	3	2013	2	Yes	Unknown	Yes	Yes	Unknown	Unknown	Unknown	Not applicable	Yes	J		Probably yes
UT1141	3	2013	2	No	Unknown	No	No	No					J	F	Probably not
UT1151				No	No	No	No	No							Probably not
UT1153	1	2013	1	Yes	Unknown	Yes	Yes	Yes	(digested) fish	Unknown	Not applicable	Yes	J	M	Probably yes
UT1157	9	2012	3	Yes	No	Unknown	No	Unknown							Unknown
UT1165	12	2009		Yes	Unknown	Unknown	Unknown	Unknown							Unknown
UT1196	2	2013	4	Yes	Unknown	Unknown	Yes	Yes							Maybe
UT1197	1	2013		Yes	Unknown	Unknown	Unknown	Unknown							Unknown
UT1199	9	2012	3	Yes	Yes	Yes	Unknown	Unknown	(digested) fish	Unknown	Not applicable	Yes	J	M	Probably yes
UT1200	1	2013	4	Yes	No	Yes	Yes	Unknown	(digested) fish	Unknown	Not applicable	Yes	J	M	Probably yes
UT1235	1	2013	1	Yes	Unknown	Yes	Yes	Yes	(digested) fish	Unknown	Not applicable	Yes	J	M	Probably yes
UT1248	1	2013	1	Yes	No	Yes	Yes	No	Unknown	Unknown	Not applicable	Yes	J	M	Probably yes
UT1251	2	2012	3	Yes	Unknown	Yes	Yes	Yes	(digested) fish	Unknown	Not applicable	Yes	J	M	Probably yes
UT1252	3	2013	2	Yes	No	Unknown	Unknown	Unknown							Unknown
UT1253	1	2012	4	Yes	No	Unknown	Unknown	Unknown							Unknown
UT1254	4	2013	4	Yes	Unknown	No	No	No					J	F	Probably not
UT1255	4	2013	3	Yes	No	Unknown	Unknown	No							Unknown
UT1257	2	2013	3	Yes	No	Yes	Yes	Yes	Unknown	No	Unknown	Yes	J		Probably yes
UT1290	11	2013	1	Yes	No	No	Yes	No							Maybe
UT1291	4	2013	3	No	No	No	No	No					J	F	Probably not
UT1292	12	2013	1	Yes	No	Yes	Yes	No	(digested) fish	Yes	Yes	No	J	F	Probably yes
UT1293	4	2013	4	No	No	No	No	No					J	M	Probably not
UT1294	3	2013	4	No	No	No	No	No					J	M	Probably not
UT1296	4	2013	3	No	No	Yes	No	No							Escape
UT1297	12	2013	6	No	No	Yes	No	No							Escape
UT1298	11	2013		Yes	No	No	No	Unknown					J	M	Probably not
UT1299	1	2013	5	No	No	No	No	No					J	M	Probably not
UT1300	1	2014	1	Yes	No	Yes	No	Yes	(digested) fish	Yes	Yes	No	A	M	Probably yes
UT1301	1	2014	5	No	No	No	No	No					A	M	Probably not
UT1302	1	2014	1	No	No	Yes	No	Yes							Escape
UT1303	1	2014	1	Yes	No	Yes	Yes	No	(digested) fish	Yes	Yes	No	J	F	Probably yes
UT1304	10	2013		Yes	No	Unknown	Unknown	No							Unknown
UT1305	12	2013	4	Yes	No	Yes	No	Yes	(digested) fish	Unknown	No	Yes	A	M	Probably yes
UT1306	1	2014	1	No	No	No	No	No					J	M	Probably not
